# Supplementary material for: Development of Clinical-Stage Human Monoclonal Antibodies That Treat Advanced Ebola Virus Disease in Nonhuman Primates
Source: J Infect Dis. 2018 May 31;218(Suppl 5):S612–26. doi: 10.1093/infdis/jiy285 (PMC6249601; doi:10.1093/infdis/jiy285)
Supplement: Supp Fig1 [file jiy285_suppl_supp_fig1.zip]

Archive with 2 entries (1 files):
- jiy285_suppl_Supp_Fig1/
- jiy285_suppl_Supp_Fig1/jiy285_suppl_Supp_Fig1.ai
